# Supplementary material for: Brain metabolites are associated with sleep architecture and cognitive functioning in older adults
Source: Brain Commun. 2024 Jul 19;6(4):fcae245. doi: 10.1093/braincomms/fcae245 (PMC11300014; doi:10.1093/braincomms/fcae245)
Supplement: fcae245_Supplementary_Data [file fcae245_supplementary_data.zip]

Archive with 5 entries (5 files):
- 3_Supplementary Materials - Data Normality.xlsx
- 4_Supplementary Figure 2 - MRS Spectrum.png
- 5_Supplementary Materials - HBC Lifestyle and Meds.xlsx
- 1_Supplementary Materials - Analysis Scripts.pdf
- 2_Supplementary Figure 1 - Flow Chart.png
