# Supplementary material for: Brain metabolites are associated with sleep architecture and cognitive functioning in older adults
Source: Brain Commun. 2024 Jul 19;6(4):fcae245. doi: 10.1093/braincomms/fcae245 (PMC11300014; doi:10.1093/braincomms/fcae245)
Supplement: fcae245_Supplementary_Data [file fcae245_supplementary_data.zip › 3_Supplementary Materials - Data Normality.xlsx]

## Sheet: Data Normality
	hvlt_memory_score	exec_func_domain	memory_domain	proc_speed_domain	attention_wm_domain	language_domain	vis_spatial_domain	sleep_efficiency	N3_time_mins	N3_percent
N	22	22	22	22	22	22	22	21	21	21
Missing	0	0	0	0	0	0	0	1	1	1
Skewness	-1.171	-0.337	-0.649	-1.128	-0.133	0.692	-0.383	-1.137	0.371	0.571
Std. Error of Skewness	0.491	0.491	0.491	0.491	0.491	0.491	0.491	0.501	0.501	0.501
Kurtosis	1.026	-0.928	-0.689	1.774	0.172	0.142	-0.734	0.888	-0.909	-0.262
Std. Error of Kurtosis	0.953	0.953	0.953	0.953	0.953	0.953	0.953	0.972	0.972	0.972
	L_dlPFC_Tmap	L_hippocampus_Tmap	R_dlPFC_Tmap	R_hippocampus_Tmap	L_dlPFC_CHO	L_hippocampus_CHO	R_dlPFC_CHO	R_hippocampus_CHO	L_dlPFC_MINO	L_hippocampus_MINO	R_dlPFC_MINO	R_hippocampus_MINO	L_dlPFC_NAA	L_hippocampus_NAA	R_dlPFC_NAA	R_hippocampus_NAA	L_thalamus_CHO	L_thalamus_MINO	L_thalamus_NAA	L_thalamus_Tmap	R_thalamus_CHO	R_thalamus_MINO	R_thalamus_NAA	R_thalamus_Tmap
N	22	22	22	22	22	22	22	22	22	22	22	22	22	22	22	22	22	22	22	22	22	22	22	22
Missing	0	0	0	0	0	0	0	0	0	0	0	0	0	0	0	0	0	0	0	0	0	0	0	0
Skewness	-0.365	-1.139	-0.882	-1.979	3.016	1.177	4.156	1.324	2.413	3.005	4.357	1.985	2.273	1.133	0.246	0.983	1.277	0.861	0.749	-1.268	0.8	1.569	0.794	-1.251
Std. Error of Skewness	0.491	0.491	0.491	0.491	0.491	0.491	0.491	0.491	0.491	0.491	0.491	0.491	0.491	0.491	0.491	0.491	0.491	0.491	0.491	0.491	0.491	0.491	0.491	0.491
Kurtosis	-0.185	2.314	0.524	5.489	12.609	3.687	18.58	2.709	5.439	11.652	19.714	3.815	9.732	0.139	-0.058	-0.073	2.468	-0.073	-0.038	1.984	0.848	3.169	0.363	1.553
Std. Error of Kurtosis	0.953	0.953	0.953	0.953	0.953	0.953	0.953	0.953	0.953	0.953	0.953	0.953	0.953	0.953	0.953	0.953	0.953	0.953	0.953	0.953	0.953	0.953	0.953	0.953
	highlighted cells indicate deviations from normality.
