# Supplementary material for: Brain metabolites are associated with sleep architecture and cognitive functioning in older adults
Source: Brain Commun. 2024 Jul 19;6(4):fcae245. doi: 10.1093/braincomms/fcae245 (PMC11300014; doi:10.1093/braincomms/fcae245)
Supplement: fcae245_Supplementary_Data [file fcae245_supplementary_data.zip › 5_Supplementary Materials - HBC Lifestyle and Meds.xlsx]

## Sheet: HBC Lifestyle and Meds
ID	High blood pressure	Diabetes	High blood lipids	Heart disease	Lung disease	Blood vessel disease	Kidney disease	Liver disease	Intestine disease	Gallstones	Ulcers	Stroke	Arthritis	Cancer	Gout	Epilepsy	Lactose intolerance	Back problems	Thyroid problems	Sleep apnea	Current smoker	Former smoker	Alcohol use	Illegal drug use	Lifestyle physical demands	Lifestyle muscular demands	Currently exercising	Medications and supplements
HBC01	no	no	no	no	no	no	no	no	yes-resolved	no	no	no	yes-controlled	no	no	no	yes	yes-controlled	no	no	no	no	yes	no	slightly active	active	yes	Methylphenidate, Buspirone, Escitalopram, Estradiol topical, Denosumab, Celecoxib, Ergocalciferol
HBC02	no	no	no	no	no	no	no	no	no	no	no	no	yes-controlled	yes-resolved	no	no	no	yes-resolved	no	no	no	yes	yes	no	slightly active	slightly active	yes	Calcium-Vit D, Sertraline, Cyancobalamin shot monthly, Exemestane, Ibandronate, Denosumab shot every 6 months, Trazodone, Hydrocodone-Acetaminophen
HBC03	yes-controlled	yes-resolved	yes-controlled	yes-resolved	yes-resolved	no	yes-resolved	no	yes-controlled	no	no	no	yes-controlled	yes-resolved	no	no	no	yes-resolved	yes-controlled	no	no	no	yes	no	slightly active	slightly active	yes	Bupropion, Omeprazole, Rosuvastatin, Levothyroxine, Ergocalciferol, Lotensin, Donepezil, Amlodipine
HBC05	yes-controlled	no	no	no	no	no	no	no	yes-ongoing	yes-resolved	no	no	no	no	no	no	no	no	no	no	no	no	yes	no	very active	slightly active	yes	Rosuvastatin, Trazodone, Estradiol, Vitamins
HBC06	yes-controlled	no	yes-controlled	no	no	yes-controlled	no	no	no	yes-resolved	no	no	no	no	no	no	no	no	no	no	no	no	no	no	very active	very active	yes	Fosinopril, Hydrochlorothiazide, Rivaroxaban, Omeprazole, Sildenafil, Atorvastatin
HBC07	yes-controlled	no	no	no	no	no	no	no	no	no	no	no	yes-controlled	no	no	no	no	no	yes-controlled	no	no	no	yes	no	very active	active	yes	Risedronate, Amlodipine, Llevothyroxine, Estradiol topical, Multivitamin, Lisinopril, Biotin, Calcium Carbonate, Iron
HBC08	no	no	no	no	no	no	no	no	no	no	no	no	no	no	no	no	no	no	no	no	no	no	yes	no	very active	very active	yes	Rizatriptan
HBC09	yes-controlled	no	no	yes-resolved	no	no	no	no	no	no	no	no	no	no	no	no	no	no	yes-controlled	no	no	no	no	no	active	active	no	Levothyroxine, Amlodipine, Losartan K+, Baby Aspirin, Fish Oil, Ergocalciferol, Zinc, Tumeric
HBC10	no	yes-controlled	yes-controlled	yes-controlled	no	no	no	yes-controlled	yes-controlled	no	yes-resolved	no	no	no	yes-resolved	no	no	yes-controlled	yes-controlled	yes-controlled	no	no	yes	no	very active	active	yes	Tamsulosin, Bupropion, Metformin, Levothyroxine, Omeprazole, Cyclobenzaprine, Metoprolol, Atorvastatin, Diphenhydramine, Ezetimibe
HBC12	no	no	no	no	no	no	no	no	no	no	no	no	yes-controlled	no	no	no	no	no	no	no	no	no	yes	no	very active	slightly active	yes	Citalopram, Tamsulosin, Ergocalciferol, Cyancobalamin, Multivitamin
HBC14	yes-controlled	no	no	no	no	yes-controlled	no	no	no	yes-resolved	no	no	yes-controlled	no	no	no	no	yes-controlled	no	no	no	no	no	no	slightly active	slightly active	yes	Buspirone, Losartan, Tramadol HCl,Pantoprazole, Omeprazole, Pilocarpine, Thylenol, Women's Centrum, Cyancobalamin, Ergocalciferol, Calcium, Glucozamine, Fish oil
HBC15	no	no	yes-controlled	no	no	no	no	no	no	no	no	no	yes-controlled	no	no	no	no	yes-controlled	no	yes-resolved	no	yes	no	no	active	active	yes	Rosuvastatin, Cyancobalamin
HBC16	no	no	yes-controlled	no	no	no	no	no	no	no	no	no	yes-controlled	yes-resolved	no	no	no	no	no	no	no	no	yes	no	very active	very active	yes	Progesterone, Testosterone/Estrogen pellets, Athletic Greens
HBC17	yes-controlled	no	no	yes-controlled	no	yes-controlled	no	no	no	yes-resolved	no	no	yes-resolved	no	no	no	no	yes-controlled	no	no	no	yes	yes	no	very active	active	no	Benazepril, Gabapentin
HBC18	no	no	no	yes-controlled	no	no	yes-controlled	no	yes-controlled	no	no	no	yes-resolved	yes-resolved	no	no	no	yes-controlled	no	no	no	no	yes	no	slightly active	sedentary	yes	Melatonin, yearly osteoporosis infusion
HBC20	no	no	no	no	no	yes-resolved	no	no	yes-resolved	no	no	no	yes-controlled	yes-resolved	no	no	no	no	yes-controlled	no	no	yes	yes	no	very active	very active	yes	Levothyroxine, Pantoprazole, Fluoxetine, Clonazepam
HBC21	yes-controlled	no	no	no	no	no	no	no	no	no	no	no	no	no	no	no	yes	yes-controlled	no	no	no	no	yes	no	very active	very active	yes	Losartan, Vitamins, CBD
HBC22	no	no	no	no	no	no	no	no	no	no	no	no	no	no	no	no	no	no	no	yes-resolved	no	no	yes	no	active	active	yes	Escitalopram, Zolpidem, Vitamins
HBC23	no	no	no	no	no	no	no	no	no	no	no	no	no	no	no	no	no	no	no	no	no	no	yes	no	active	slightly active	yes	Omeprazole, Ibuprofen
HBC24	no	yes-resolved	no	no	no	no	no	no	no	no	no	no	no	no	no	no	no	no	no	yes-controlled	no	no	yes	no	very active	active	yes	Metformin, Centrum Silver, Cyancobalamin
EXCHC01	no	no	no	no	no	no	no	no	no	no	no	no	no	no	no	no	no	no	no	no	no	no	yes	no	very active	slightly active	yes	None
EXCHC02	no	no	no	no	no	no	no	no	no	no	no	no	no	no	no	no	no	no	no	yes-controlled	no	no	yes	no	very active	active	yes	None
yes-ongoing	0	0	0	0	0	0	0	0	1	0	0	0	0	0	0	0	0	0	0	0					very active: 13 (59.1%)	very active: 5 (22.7%)	yes: 20 (90.9%)
yes-controlled	8	1	5	3	0	3	1	1	3	0	0	0	9	0	0	0	0	7	5	3	yes: 0 (0%)	yes: 4 (18%)	yes: 18 (81.8%)	yes: 0 (0%)	active: 4 (18.2%)	active: 9 (40.9%)
yes-resolved	0	2	0	2	1	1	1	0	2	4	1	0	2	5	1	0	0	2	0	2					slightly active: 5 (22.7%)	slightly active: 7 (31.8%)
																									sedentary: 0 (0%)	sedentary: 1 (4.5%)
																					0	4	18	0
																									13	5	20
yes-ongoing (%)	0	0	0	0	0	0	0	0	0.0454545	0	0	0	0	0	0	0	0	0	0	0		0.181818	0.818182		4	9
yes-controlled (%)	0.363636	0.0454545	0.227273	0.136364	0	0.136364	0.0454545	0.0454545	0.136364	0	0	0	0.409091	0	0	0	0	0.318182	0.227273	0.136364					5	7
yes-resolved (%)	0	0.0909091	0	0.0909091	0.0454545	0.0454545	0.0454545	0	0.0909091	0.181818	0.0454545	0	0.0909091	0.227273	0.0454545	0	0	0.0909091	0	0.0909091					0	1
																									0.590909	0.227273	0.909091
																									0.181818	0.409091
																									0.227273	0.318182
																									0	0.0454545
